# Supplementary material for: Solitary Fibrous Tumor: Integration of Clinical, Morphologic, Immunohistochemical and Molecular Findings in Risk Stratification and Classification May Better Predict Patient outcome
Source: Int J Mol Sci. 2021 Aug 30;22(17):9423. doi: 10.3390/ijms22179423 (PMC8430583; doi:10.3390/ijms22179423)
Supplement: Supplementary file 1 [file ijms-22-09423-s001.zip]

Archive with 1 entries (1 files):
- ijms-1316795-supplementary.pdf
